# Supplementary material for: Colonic Coffee Phenols Metabolites, Dihydrocaffeic, Dihydroferulic, and Hydroxyhippuric Acids Protect Hepatic Cells from TNF-α-Induced Inflammation and Oxidative Stress
Source: Int J Mol Sci. 2023 Jan 11;24(2):1440. doi: 10.3390/ijms24021440 (PMC9863622; doi:10.3390/ijms24021440)
Supplement: Supplementary file 1 [file ijms-24-01440-s001.zip]

Archive with 1 entries (1 files):
- ijms-2130055-supplementary.pdf
